# Supplementary material for: Purine Intake and All-Cause Mortality in Ovarian Cancer: Results from a Prospective Cohort Study
Source: Nutrients. 2023 Feb 13;15(4):931. doi: 10.3390/nu15040931 (PMC9965699; doi:10.3390/nu15040931)
Supplement: Supplementary file 1 [file nutrients-15-00931-s001.zip]

Archive with 1 entries (1 files):
- nutrients-2110373-supplementary materials.pdf
